# Supplementary material for: Physical constraints on sand crab burrows: Mechanical properties of wet sand explain the size and spatial distributions of burrows on beaches
Source: PLoS One. 2019 May 1;14(5):e0215743. doi: 10.1371/journal.pone.0215743 (PMC6494038; doi:10.1371/journal.pone.0215743)
Supplement: S1 File — (CSV) [file pone.0215743.s001.csv]

X [m]	Z [m]	M_total [g]	M_grain [g]	M_water [g]
5	0	189.1	151.3	37.8
10	0	182.9	143	39.9
12.5	0	180	143.6	36.4
15	0	182.7	144.7	38
17.5	0	150.6	132.7	17.9
20	0	142.6	142.6	0
22.5	0	145.7	134.2	11.5
25	0	136.8	127.9	8.9
27.5	0	137.1	128	9.1
30	0	131.5	122.2	9.3
15	0	182.7	144.7	38
15	10	192	149.5	42.5
20	0	142.6	142.6	0
20	20	138.4	126.2	12.2
20	30	167.7	138.4	29.3
20	40	160	132.1	27.9
20	50	177.1	145.2	31.9
25	0	136.8	127.9	8.9
25	20	146.5	136.5	10
25	30	144.2	133.7	10.5
25	40	147.4	133.7	13.7
25	50	155.2	138.1	17.1
25	60	154.7	132.3	22.4
