# Supplementary material for: Physical constraints on sand crab burrows: Mechanical properties of wet sand explain the size and spatial distributions of burrows on beaches
Source: PLoS One. 2019 May 1;14(5):e0215743. doi: 10.1371/journal.pone.0215743 (PMC6494038; doi:10.1371/journal.pone.0215743)
Supplement: S2 File — (CSV) [file pone.0215743.s002.csv]

ID	X [m]	D_b [mm]	H [cm] ("-" means almost buried burrows)
1	26	21	16
2	25	26.01	19
3	25.5	18.95	18
4	26	16.3	19
5	24	22.8	25
6	23.5	19.4	15
7	19.5	30.5	30
8	18.5	30.2	28
9	19.5	25.75	23
10	23.5	18.75	-
11	20.5	31.9	43
12	20.5	29.8	32
13	20.5	21.2	10
14	20.5	34.15	18
15	19.5	27.1	18
16	22.5	21.05	5?
17	23.5	15.05	11
18	24.5	24.7	27
19	25.5	18.7	-
20	22.5	26.7	26
21	13	24	-
22	13.5	26.9	15
23	15.5	32.9	10
24	13.5	31.45	19
25	13.5	30.25	13
26	13.5	25.8	-
27	13.5	20.4	10
28	14.5	29.7	19
29	15	24.25	23
30	15.5	26.2	10
31	15.5	33.2	20
32	17	35.75	24
33	18	33.65	18
34	19	30.6	22
35	18.5	37.9	25
36	19	30.6	24
37	20	35.7	28
38	20	18.65	24
39	19	32.8	26
40	17.5	29.6	19
41	17.5	32.85	19
42	17.5	29.3	21
43	17.5	35.25	28
44	17.5	36.4	29
45	20.5	23.85	28
46	25	21	20
47	24	10.4	-
48	22	26.4	22
49	21	30.75	33
50	25.5	23.3	10
51	26	21.2	23
52	24.5	21.45	10
53	25.5	23.5	-
54	25.5	21.05	20
