# Supplementary material for: Physical constraints on sand crab burrows: Mechanical properties of wet sand explain the size and spatial distributions of burrows on beaches
Source: PLoS One. 2019 May 1;14(5):e0215743. doi: 10.1371/journal.pone.0215743 (PMC6494038; doi:10.1371/journal.pone.0215743)
Supplement: S3 File — (CSV) [file pone.0215743.s003.csv]

X [m]	W	burrow X [m]	cumulative number
0	0.38228598	1.6	1
2	0.2439588	3.5	2
4	0.1773102	3.8	3
6	0.164735	4	5
8	0.1395846	4.1	7
		5	9
		5.4	10
		5.5	11
		5.6	12
		5.9	13
		6.1	14
		6.4	15
		6.5	17
		6.7	18
		6.9	19
		7.1	21
		7.2	22
		7.5	23
