# Supplementary material for: Physical constraints on sand crab burrows: Mechanical properties of wet sand explain the size and spatial distributions of burrows on beaches
Source: PLoS One. 2019 May 1;14(5):e0215743. doi: 10.1371/journal.pone.0215743 (PMC6494038; doi:10.1371/journal.pone.0215743)
Supplement: S4 File — (CSV) [file pone.0215743.s004.csv]

M_grain [g]	M_water [g]	M_total [g]	W_0	phi_0	D_0 [mm]	tau_yield [Pa]	tau_max [Pa]
625	12.5	302	0.024861313	0.4972263	10.192995	754.46136	28937.033
625	12.5	302	0.024981305	0.49962613	10.153418	314.98752	25367.748
625	12.5	302	0.024390966	0.48781934	10.178846	462.79477	20433.293
625	37.5	314	0.071911596	0.47941062	10.341618	816.15826	41433.723
625	37.5	314	0.073749736	0.49166492	10.286516	1743.3281	52550.77
625	37.5	314	0.073125854	0.4875057	10.128539	1821.5414	54323.582
625	75	332	0.14718239	0.49060792	9.6872082	5008.5615	65811.547
625	75	332	0.14804564	0.49348545	10.173519	4207.4497	72520.484
625	75	332	0.14871021	0.49570069	10.130245	1526.9174	63909.406
625	87.5	338	0.1688505	0.48242998	10.174715	2005.7524	59380.852
625	87.5	338	0.16806296	0.48017985	10.182528	1461.1072	54981.145
625	87.5	338	0.17106205	0.48874867	9.9318514	3035.7788	64151.211
625	150	367	0.29518989	0.49198318	9.5472889	756.28052	70772.984
625	150	367	0.2921963	0.48699385	9.9356928	5832.0938	70507.672
625	150	367	0.28708571	0.4784762	10.074134	3012.6394	68867.078
750	15	553	0.023931792	0.47863588	20.791355	345.60587	28467.01
750	15	553	0.02461604	0.49232084	20.716862	2500.4573	32095.879
750	15	553	0.024895499	0.49790999	20.680336	256.65881	31986.529
750	45	575	0.073529705	0.49019805	20.829468	3049.6262	67534.664
750	45	575	0.072992332	0.48661554	20.670313	631.66473	61916.383
750	45	575	0.073518641	0.49012426	20.740938	4583.6172	63010.766
750	90	608	0.14689602	0.48965338	20.797256	3160.5103	69179.789
750	90	608	0.14588615	0.48628715	20.782692	1708.9712	66834.789
750	90	608	0.14318447	0.47728151	20.830595	6666.6274	65719.555
750	105	618	0.16794766	0.47985044	19.761837	434.90585	64216.262
750	105	618	0.1691362	0.48324627	20.71357	1370.2552	67571.344
750	105	618	0.17035533	0.48672953	20.650776	6955.2339	71000.734
750	180	673	0.28789574	0.47982621	20.760796	1800.7722	74647.062
750	180	673	0.29032746	0.48387906	20.731947	1533.1298	80024.289
750	180	673	0.2891233	0.48187211	20.660503	4625.0649	82408.828
750	15	525	0.025628112	0.51256227	39.288155	1078.4816	20253.746
750	15	525	0.024972018	0.49944037	39.552784	407.96942	15386.93
750	15	525	0.024657408	0.49314815	39.623161	629.18488	11450.931
750	45	546	0.075244196	0.50162798	39.286621	235.40414	50890.188
750	45	546	0.073940434	0.49293619	39.401642	926.43036	49660.309
750	45	546	0.073645137	0.49096757	39.259739	5914.2212	51002.535
750	90	576	0.14729595	0.49098647	39.55481	652.58594	56228.629
750	90	576	0.14655392	0.48851305	39.084118	331.11511	80580.609
750	90	576	0.14473012	0.48243371	39.251743	1057.6615	68244.297
750	105	587	0.17468697	0.4991056	39.306789	3578.1609	84486.031
750	105	587	0.17136745	0.48962122	39.192513	323.11133	94862.906
750	105	587	0.17144468	0.48984191	39.074036	296.56192	88222.508
750	180	638	0.30276605	0.50461012	39.413807	373.15683	184540.12
750	180	638	0.30149975	0.50249958	39.330315	3417.6301	191874.06
750	180	638	0.30130675	0.50217795	39.161835	4685.5059	169747.19
1125	22.5	853	0.025910076	0.51820153	76.880676	418.90002	5428.3838
1125	22.5	853	0.025864609	0.51729214	76.824738	562.97461	6729.8179
1125	22.5	853	0.025656287	0.51312572	76.766243	760.27454	8306.8203
1125	67.5	886	0.075665057	0.50443375	77.193192	371.66724	37779.68
1125	67.5	886	0.075673424	0.50448948	77.045753	504.50732	38888.754
1125	67.5	886	0.075889088	0.50592726	77.184364	1152.9944	35160.234
1125	135	937	0.147352	0.49117327	77.217628	533.18304	58844684
1125	135	937	0.15056089	0.50186962	77.235931	410.55786	147625.98
1125	135	937	0.1508362	0.50278729	77.109879	764.8905	46153.875
1125	157.5	953	0.17776553	0.50790149	77.150833	1352.256	78779352
1125	157.5	953	0.17790042	0.50828689	77.190384	467.39243	38824940
1125	157.5	953	0.17683482	0.50524235	77.082497	812.17731	129541.28
1125	270	1037	0.30115271	0.50192118	76.887337	2677.0715	55359488
1125	270	1037	0.30110145	0.50183576	77.184593	4281.8765	102191216
1125	270	1037	0.2971524	0.49525404	76.92688	462.37976	62674364
